# Supplementary material for: Co-expression of growth regulator genes HvWUS and HvBBM2 enhances barley transformation efficiency
Source: Plant Physiol. 2025 Oct 28;199(2):kiaf494. doi: 10.1093/plphys/kiaf494 (PMC12559888; doi:10.1093/plphys/kiaf494)
Supplement: kiaf494_Supplementary_Data [file kiaf494_supplementary_data.zip]

Archive with 3 entries (3 files):
- PLPHYS-2025-1045R2_Supplementary Figures, Tables, Methods.pdf
- Supplementary Data.pdf
- suppleMS.docx
